# Supplementary material for: Is It Possible to Obtain a Product of the Desired Configuration from a Single Knoevenagel Condensation? Isomerization vs. Stereodefined Synthesis
Source: Int J Mol Sci. 2023 Jul 12;24(14):11339. doi: 10.3390/ijms241411339 (PMC10379276; doi:10.3390/ijms241411339)
Supplement: Supplementary file 1 [file ijms-24-11339-s001.zip]

Archive with 1 entries (1 files):
- ijms-2470542-supplementary.pdf
